# Supplementary material for: Antineutrophil Cytoplasmic Antibody-Associated Vasculitis and the Risk of Developing Incidental Tuberculosis: A Population-Based Cohort Study
Source: Medicina (Kaunas). 2023 Oct 30;59(11):1920. doi: 10.3390/medicina59111920 (PMC10673265; doi:10.3390/medicina59111920)
Supplement: Supplementary file 1 [file medicina-59-01920-s001.zip]

Archive with 1 entries (1 files):
- medicina-2676709-supplementary.pdf
